# Supplementary material for: Nanocomposite Hydrogels with Polymer Grafted Silica Nanoparticles, Using Glucose Oxidase
Source: Gels. 2023 Jun 13;9(6):486. doi: 10.3390/gels9060486 (PMC10298067; doi:10.3390/gels9060486)
Supplement: Supplementary file 1 [file gels-09-00486-s001.zip]

Archive with 1 entries (1 files):
- gels-2443857-supplementary.pdf
